# Supplementary material for: Effects of Age and Lifelong Moderate-Intensity Exercise Training on Rats’ Testicular Function
Source: Int J Mol Sci. 2022 Oct 1;23(19):11619. doi: 10.3390/ijms231911619 (PMC9570257; doi:10.3390/ijms231911619)
Supplement: Supplementary file 1 [file ijms-23-11619-s001.zip › Table S1.xlsx]

## Sheet: Table S1
Table S1 - Descriptive statistics (mean ± standard deviation) and differences between groups. Difference is significant at the 0.05 level (2-tailed) (red).
Variable	35W Sedentary	35W Exercised	61W Sedentary	61W Exercised	35W Sedentary - 35W Exercised	61W Sedentary - 61W Exercised	35W Sedentary - 61W Sedentary	35W Exercised - 61W Exercised
	mean ± standard deviation				p-value
Animal weight (g)	471.728 ± 9.820	404.174 ± 4.570	543.520 ± 4.420	443.401 ± 6.649	0.0004	0.0003	0.0007	0.0019
Testis weight (mg)	1642.875 ± 23.112	982.300 ± 48.160	1525.000 ± 32.632	1173.889 ± 161.089	0.0004	0.0701	0.0093	0.4622
Testis / Animal weight ratio (mg/g)	3.447 ± 0.058	2.535 ± 0.170	2.831 ± 0.079	2.693 ± 0.376	0.0034	0.8946	0.0005	0.8065
Serum testosterone levels (pg/mL)	111.624 ± 24.412	56.2395 ± 48.690	128.428 ± 72.238	257.000 ± 99.458	0.343	0.047	1.000	0.012
Seminiferous tubules number / field	27.083 ± 2.234	33.900 ± 3.315	24.963 ± 0.534	33.222 ± 2.596	0.0993	0.0213	0.0601	0.8381
Seminiferous tubules area	3.5e+04 ± 2135.980	2.7e+04 ± 2113.582	3.6e+04 ± 669.239	2.3e+04 ± 2263.128	0.0263	0.0003	0.3356	0.2885
Basal lamina thickness	0.489 ± 0.009	0.546 ± 0.003	0.525 ± 0.013	0.522 ± 0.026	0.0004	0.5076	0.0540	0.7435
Pgc1a	0.071 ± 0.019	0.018 ± 0.003	0.065 ± 0.011	0.043 ± 0.009	0.0106	0.01003	1.0000	0.0176
Nrf1	0.039 ± 0.003	0.016 ± 0.002	0.031 ± 0.002	0.019 ± 0.005	0.0062	0.0614	0.0420	0.8551
Sirt1	0.004 ± 0.001	0.002 ± 0.000	0.004 ± 0.000	0.003 ± 0.000	0.1172	0.0059	0.5830	0.3457
mtDNA copy number	97.918 ± 7.301	229.109 ± 92.288	149.803 ± 8.655	182.026 ± 46.497	0.1356	1.0000	0.0030	0.7728
CI	0.848 ± 0.148	0.591 ± 0.146	0.830 ± 0.161	0.646 ± 0.225	0.2479	0.2697	0.9233	0.9648
CII	1.384 ± 0.043	1.712 ± 0.229	0.402 ± 0.048	0.259 ± 0.039	0.0428	0.0380	0.0005	0.0023
CIII	0.827 ± 0.090	0.319 ± 0.042	0.308 ± 0.025	0.427 ± 0.070	0.0005	0.2332	0.0005	0.3096
CV	2.096 ± 0.104	1.342 ± 0.109	1.224 ± 0.180	1.208 ± 0.120	0.0011	0.8253	0.0039	0.3536
p-HSP27 / HSP27	0.847 ± 0.032	0.901 ± 0.021	1.005 ± 0.044	0.967 ± 0.073	0.1551	0.6911	0.0161	0.6831
HSP27	2.534 ± 0.128	3.359 ± 0.152	3.050 ± 0.157	6.657 ± 0.706	0.0019	0.0013	0.0269	0.0019
SOD1	0.815 ± 0.072	1.202 ± 0.091	1.041 ± 0.024	1.589 ± 0.154	0.0129	0.0054	0.0208	0.0604
SOD2	0.749 ± 0.081	0.799 ± 0.067	0.936 ± 0.114	1.178 ± 0.231	0.20307	0.03752	0.00987	0.00052
GPx4	1.958 ± 0.169	1.620 ± 0.135	2.683 ± 0.156	2.608 ± 0.149	0.1309	0.6911	0.0124	0.0015
CASP3	0.855 ± 0.039	0.966 ± 0.062	0.580 ± 0.055	0.691 ± 0.069	0.2135	0.3096	0.0039	0.0071
Cleaved CASP3/CASP3	0.757 ± 0.049	0.686 ± 0.034	0.887 ± 0.080	0.774 ± 0.040	0.2135	0.5078	0.2482	0.1025
p70S6 kinase 1	1.754 ± 0.083	2.280 ± 0.098	1.775 ± 0.035	3.080 ± 0.234	0.0059	0.0003	0.7728	0.0222
p-p70S6 kinase 1 / p70S6 kinase 1	3.582 ± 0.153	2.735 ± 0.212	3.752 ± 0.146	2.467 ± 0.237	0.0129	0.0009	0.3865	0.5676
GADD34	4.908 ± 0.127	5.430 ± 0.136	4.269 ± 0.305	7.141 ± 0.393	0.0129	0.0007	0.1489	0.2500
p-eIF2alpha/ eIF2alpha	0.249 ± 0.013	0.340 ± 0.028	0.270 ± 0.012	0.384 ± 0.082	0.0129	0.6270	0.1777	0.8703
eIF2alpha	2.811 ± 0.130	2.899 ± 0.097	2.788 ± 0.117	3.128 ± 0.095	0.5340	0.0465	0.9233	0.0272
PP1gamma2	2.421 ± 0.064	2.022 ± 0.146	2.985 ± 0.122	2.185 ± 0.396	0.0421	0.1709	0.0070	0.5676
