# Supplementary material for: Effects of Age and Lifelong Moderate-Intensity Exercise Training on Rats’ Testicular Function
Source: Int J Mol Sci. 2022 Oct 1;23(19):11619. doi: 10.3390/ijms231911619 (PMC9570257; doi:10.3390/ijms231911619)
Supplement: Supplementary file 1 [file ijms-23-11619-s001.zip › Table S2.xlsx]

## Sheet: Table S2
Table S2 - Primers set used in qRT-PCR experiments.
Gene	Primer sequence (5′-3′)	AT(°C)	Amplicon size (bp)
Sirt1	Sense: ACACACAAAATCCAGCAACTC	60	253
	Anti-Sense: GATGCTGTTGCAAAGGAACCA
Nrf1	Sense: TACTCCACAGGTCGGGGAAA	62	199
	Anti-Sense: CATACAGAAGGTCCTCCCGC
Pgc1a	Sense: TGGAGTGACATAGAGTGTGCTG	56	491
	Anti-Sense: CTGATCCTGTGGGTGTGGTT
β2M	Sense: CCGTGATCTTTCTGGTGCTTGTC	60	150
	Anti-sense: CTATCTGAGGTGGGTGGAACTGAG
Nd1	Sense: GAGCCCTACGAGCCGTTGCC	60	121
	Anti-Sense: GCGAATGGTCCTGCGGCGTA
β2Mnc	Sense: GAGGCTATCCAGCGTGAGTC	60	306
	Anti-sense: GACGCTTATCGACGCCCTAA
